# Supplementary material for: Characteristics and Risk Factors for Intensive Care Unit Cardiac Arrest in Critically Ill Patients with COVID-19—A Retrospective Study
Source: J Clin Med. 2021 May 19;10(10):2195. doi: 10.3390/jcm10102195 (PMC8160993; doi:10.3390/jcm10102195)
Supplement: Supplementary file 1 [file jcm-10-02195-s001.zip]

Archive with 1 entries (1 files):
- jcm-1215208-supplementary.pdf
